# Supplementary material for: Touchscreen-based finger tapping: Repeatability and configuration effects on tapping performance
Source: PLoS One. 2021 Dec 7;16(12):e0260783. doi: 10.1371/journal.pone.0260783 (PMC8651103; doi:10.1371/journal.pone.0260783)
Supplement: S1 Appendix — The experimental dataset can be found in S1 Appendix. (CSV) [file pone.0260783.s001.csv]

Participant	visit	measurement	config	cue	tnt	bca	dblt	sea	its	vec
1	1	1	FingTap	Cued	160	37.953	23	2.782	79.044	-139.737
1	1	2	FingTap	Cued	176	39.682	29	2.351	66.763	-318.315
1	1	3	FingTap	Cued	166	37.897	22	2.416	60.755	-975.398
1	1	4	FingTap	Cued	178	33.18	31	2.582	75.411	-712.972
1	1	1	FingTap	Non-Cued	173	36.815	39	2.176	68.475	-894.261
1	1	2	FingTap	Non-Cued	178	41.928	23	2.25	62.853	-634.077
1	1	3	FingTap	Non-Cued	169	36.315	22	2.834	93.761	-1135.61
1	1	4	FingTap	Non-Cued	146	32.532	34	2.14	139.25	-234.987
1	1	1	SideTap	Cued	55	317.686	10	4.8	71.791	277.089
1	1	2	SideTap	Cued	52	367.388	5	5.319	73.033	561.888
1	1	3	SideTap	Cued	58	426.737	8	4.817	83.931	591.213
1	1	4	SideTap	Cued	55	265.633	3	5.443	61.972	253.498
1	1	1	SideTap	Non-Cued	69	470.38	0	5.195	35.316	412.411
1	1	2	SideTap	Non-Cued	66	383.933	0	5.117	44.192	-91.588
1	1	3	SideTap	Non-Cued	68	392.469	0	5.538	46.048	263.48
1	1	4	SideTap	Non-Cued	75	322.547	0	5.281	45.614	414.659
1	2	1	FingTap	Cued	196	58.198	28	3.018	64.296	-767.673
1	2	2	FingTap	Cued	171	45.284	19	2.899	100.958	-687.691
1	2	3	FingTap	Cued	169	44.053	34	2.537	66.31	-741.548
1	2	4	FingTap	Cued	166	64.792	20	2.935	75.296	-190.988
1	2	1	FingTap	Non-Cued	186	46.815	14	2.666	44.851	-731.665
1	2	2	FingTap	Non-Cued	196	39.27	25	2.452	71.768	-370.652
1	2	3	FingTap	Non-Cued	187	56.546	13	2.381	51.245	-636.747
1	2	4	FingTap	Non-Cued	190	38.708	18	2.785	61.163	-846.959
1	2	1	SideTap	Cued	65	237.224	3	4.976	128.06	-1012.18
1	2	2	SideTap	Cued	68	359.131	5	5.446	70.932	-159.865
1	2	3	SideTap	Cued	61	346.298	7	5.394	112.121	-375.968
1	2	4	SideTap	Cued	58	256.769	1	5.704	36.4	515.455
1	2	1	SideTap	Non-Cued	64	205.235	0	4.924	32.637	-445.689
1	2	2	SideTap	Non-Cued	64	247.994	0	5.082	53.241	209.264
1	2	3	SideTap	Non-Cued	74	265.73	0	5.017	39.791	365.603
1	2	4	SideTap	Non-Cued	75	302.879	1	4.441	38.009	-44.059
2	1	1	FingTap	Non-Cued	90	31.353	15	2.974	336.734	-765.182
2	1	2	FingTap	Non-Cued	87	21.24	11	3.346	390.126	-889.525
2	1	3	FingTap	Non-Cued	69	25.164	20	3.403	554.097	-182.807
2	1	4	FingTap	Non-Cued	107	27.015	14	3.247	351.211	-853.599
2	1	1	SideTap	Cued	64	224.677	7	5.055	84.228	283.612
2	1	2	SideTap	Cued	67	199.865	8	4.394	64.586	199.372
2	1	3	SideTap	Cued	68	144.582	5	5.219	35.919	-270.298
2	1	4	SideTap	Cued	69	115.538	3	3.598	68.161	1345.71
2	1	1	SideTap	Non-Cued	80	144.817	1	4.831	36.882	-192.798
2	1	2	SideTap	Non-Cued	83	149.174	0	4.349	34.855	-76.54
2	1	3	SideTap	Non-Cued	72	133.553	2	3.68	56.733	-9.074
2	1	4	SideTap	Non-Cued	78	164.825	0	3.802	62.937	1367.472
2	1	1	FingTap	Cued	97	29.396	5	3.49	176.02	581.556
2	1	2	FingTap	Cued	114	17.202	10	2.824	154.971	497.85
2	1	3	FingTap	Cued	135	14.332	3	3.309	133.761	676.366
2	1	4	FingTap	Cued	155	17.365	9	3.318	139.956	385.021
2	2	1	FingTap	Non-Cued	213	24.105	7	4.219	86.669	-818.427
2	2	2	FingTap	Non-Cued	122	12.209	12	3.193	275.25	-573.288
2	2	3	FingTap	Non-Cued	164	20.034	14	2.055	131.043	-859.98
2	2	4	FingTap	Non-Cued	187	14.889	14	3.643	111.45	-509.321
2	2	1	SideTap	Cued	77	160.69	2	4.389	55.881	663.055
2	2	2	SideTap	Cued	79	182.18	5	4.21	55.284	-310.113
2	2	3	SideTap	Cued	81	200.153	1	5.308	61.549	406.95
2	2	4	SideTap	Cued	79	169.046	4	4.412	38.849	612.315
2	2	1	SideTap	Non-Cued	87	131.73	0	4.376	24.622	453.708
2	2	2	SideTap	Non-Cued	91	246.35	1	4.752	37.984	-913.855
2	2	3	SideTap	Non-Cued	88	167.864	2	3.958	31.456	530.254
2	2	4	SideTap	Non-Cued	91	187.511	0	4.29	35.304	1307.214
2	2	1	FingTap	Cued	153	16.571	5	3.829	134.064	329.749
2	2	2	FingTap	Cued	155	10.45	7	2.758	99.88	241.324
2	2	3	FingTap	Cued	158	216.195	11	2.711	102.557	-1112.75
2	2	4	FingTap	Cued	143	11.551	5	2.373	169.077	622.674
3	1	1	SideTap	Cued	81	209.056	3	5.024	64.405	-102.31
3	1	2	SideTap	Cued	78	169.032	2	4.654	51.984	374.664
3	1	3	SideTap	Cued	79	219.024	1	4.665	51.414	-517.499
3	1	4	SideTap	Cued	80	179.835	2	4.556	52.377	-1011.02
3	1	1	SideTap	Non-Cued	84	246.048	1	5.202	55.287	-135.862
3	1	2	SideTap	Non-Cued	86	149.776	0	4.01	54.537	-527.784
3	1	3	SideTap	Non-Cued	84	161.001	1	3.942	50.237	-1040.95
3	1	4	SideTap	Non-Cued	88	129.553	0	4.167	41.283	-456.968
3	1	1	FingTap	Cued	223	28.861	7	1.834	61.371	-738.071
3	1	2	FingTap	Cued	239	12.741	5	1.633	45.343	-431.33
3	1	3	FingTap	Cued	253	15.247	6	1.538	34.927	-788.751
3	1	4	FingTap	Cued	255	23.42	9	1.805	31.733	-746.858
3	1	1	FingTap	Non-Cued	267	33.499	6	2.295	24.06	-654.111
3	1	2	FingTap	Non-Cued	257	23.385	8	1.9	28.412	-850.081
3	1	3	FingTap	Non-Cued	264	32.179	4	1.934	28.071	-193.167
3	1	4	FingTap	Non-Cued	260	31.633	2	1.97	40.57	-954.112
3	2	1	SideTap	Cued	67	115.501	4	4.046	80.25	432.359
3	2	2	SideTap	Cued	81	124.492	2	3.964	43.051	-63.581
3	2	3	SideTap	Cued	80	172.915	4	4.043	61.324	-49.183
3	2	4	SideTap	Cued	78	240.01	4	4.447	68.341	-999.27
3	2	1	SideTap	Non-Cued	80	120.231	0	4.199	50.448	-688.587
3	2	2	SideTap	Non-Cued	84	227.119	1	4.781	59.696	1684.768
3	2	3	SideTap	Non-Cued	80	127.526	0	3.54	77.38	-542.06
3	2	4	SideTap	Non-Cued	88	177.697	0	3.786	46.246	152.304
3	2	1	FingTap	Cued	276	32.38	3	2.029	20.589	-730.66
3	2	2	FingTap	Cued	270	22.952	1	1.973	24.292	-730.96
3	2	3	FingTap	Cued	263	25.54	6	2.473	30.239	-696.853
3	2	4	FingTap	Cued	270	20.603	6	1.666	23.346	-1022.34
3	2	1	FingTap	Non-Cued	260	21.913	6	1.88	27.747	-987.82
3	2	2	FingTap	Non-Cued	264	26.298	4	1.666	22.575	-923.635
3	2	3	FingTap	Non-Cued	253	30.465	11	2.091	38.823	-815.346
3	2	4	FingTap	Non-Cued	273	38.902	4	2.262	25.442	-1097.87
4	1	1	SideTap	Non-Cued	104	193.137	1	5.401	34.078	-1074.73
4	1	2	SideTap	Non-Cued	105	197.578	0	5.413	32.208	-1146.73
4	1	3	SideTap	Non-Cued	108	173.498	0	5.09	26.349	-204.388
4	1	4	SideTap	Non-Cued	108	222.86	0	5.792	30.369	-2051.87
4	1	1	FingTap	Cued	311	56.051	10	3.72	60.037	-1140.99
4	1	2	FingTap	Cued	281	54.885	34	3.543	41.944	-768.476
4	1	3	FingTap	Cued	286	46.71	24	2.535	49.378	-353.693
4	1	4	FingTap	Cued	262	65.461	34	3.022	64.078	-1094.57
4	1	1	FingTap	Non-Cued	285	46.087	36	3.528	54.116	-1126.45
4	1	2	FingTap	Non-Cued	301	43.016	29	3.184	37.816	-1153.52
4	1	3	FingTap	Non-Cued	278	45.433	34	3.048	42.983	-918.426
4	1	4	FingTap	Non-Cued	255	42.826	31	3.051	68.659	-809.15
4	1	1	SideTap	Cued	79	131.728	1	4.039	52.664	467.91
4	1	2	SideTap	Cued	83	155.384	2	4.287	63.889	-464.796
4	1	3	SideTap	Cued	80	224.441	3	5.227	44.649	470.899
4	1	4	SideTap	Cued	80	108.234	2	4.165	55.76	144.754
4	2	1	SideTap	Non-Cued	106	167.993	0	4.963	30.835	-851.354
4	2	2	SideTap	Non-Cued	105	188.611	0	5.025	28.641	-1036.7
4	2	3	SideTap	Non-Cued	98	138.586	0	4.427	37.755	-1781.66
4	2	4	SideTap	Non-Cued	73	157.298	17	4.395	30.432	-1117.83
4	2	1	FingTap	Cued	325	68.784	13	4.153	25.205	-634.103
4	2	2	FingTap	Cued	314	49.28	22	3.086	45.756	-618.011
4	2	3	FingTap	Cued	307	34.138	32	2.967	29.517	-50.967
4	2	4	FingTap	Cued	278	49.292	21	3.587	58.374	-1053.47
4	2	1	FingTap	Non-Cued	311	66.866	29	2.723	40.847	-792.146
4	2	2	FingTap	Non-Cued	284	47.966	46	2.616	43.475	-638.145
4	2	3	FingTap	Non-Cued	299	58.274	45	3.047	43.361	-776.291
4	2	4	FingTap	Non-Cued	294	72.881	35	2.852	62.678	-1195.91
4	2	1	SideTap	Cued	81	129.342	3	4.101	52.801	-425.195
4	2	2	SideTap	Cued	78	113.015	5	3.871	54.634	-2047.7
4	2	3	SideTap	Cued	86	123.31	3	4.395	84.877	435.366
4	2	4	SideTap	Cued	84	128.515	3	4.073	32.307	754.206
5	1	1	FingTap	Cued	96	45.295	3	3.646	165.734	-69.263
5	1	2	FingTap	Cued	81	86.172	3	3.081	220.859	155.008
5	1	3	FingTap	Cued	90	90.294	2	4.058	160.881	997.372
5	1	4	FingTap	Cued	118	52.181	3	2.492	144.191	1469.005
5	1	1	FingTap	Non-Cued	227	43.948	1	2.512	24.737	-613.109
5	1	2	FingTap	Non-Cued	237	31.006	0	2.907	26.482	-413.352
5	1	3	FingTap	Non-Cued	215	23.544	16	2.369	52.232	113.228
5	1	4	FingTap	Non-Cued	231	44.801	8	2.186	43.292	-377.31
5	1	1	SideTap	Cued	59	103.11	3	4.379	83.519	-31.042
5	1	2	SideTap	Cued	67	85.73	6	5.441	38.207	412.051
5	1	3	SideTap	Cued	62	124.632	7	4.484	71.998	-792.977
5	1	4	SideTap	Cued	64	99.513	2	3.903	35.76	504.055
5	1	1	SideTap	Non-Cued	84	140.695	0	4.479	37.158	-295.209
5	1	2	SideTap	Non-Cued	83	126.637	0	4.348	26.624	195.516
5	1	3	SideTap	Non-Cued	85	111.861	0	5.045	22.913	-89.233
5	1	4	SideTap	Non-Cued	82	94.847	0	4.065	28.872	440.823
5	2	1	FingTap	Cued	80	88.704	6	3.14	186.133	786.592
5	2	2	FingTap	Cued	120	91.247	4	5.342	284.54	1055.743
5	2	3	FingTap	Cued	126	170.063	4	6.015	114.978	1104.645
5	2	4	FingTap	Cued	151	95.336	0	3.587	73.051	1624.059
5	2	1	FingTap	Non-Cued	203	73.679	1	4.924	50.387	432.901
5	2	2	FingTap	Non-Cued	222	46.655	0	4.273	36.4	314.595
5	2	3	FingTap	Non-Cued	231	38.422	1	3.517	48.842	-119.17
5	2	4	FingTap	Non-Cued	228	32.002	3	3.903	46.623	-404.505
5	2	1	SideTap	Cued	78	195.033	0	4.858	49.686	326.521
5	2	2	SideTap	Cued	60	239.696	7	4.591	65.091	1569.479
5	2	3	SideTap	Cued	79	201.134	0	5.75	39.708	-527.052
5	2	4	SideTap	Cued	84	185.666	1	6.864	42.096	-574.214
5	2	1	SideTap	Non-Cued	93	156.789	0	5.162	37.256	377.697
5	2	2	SideTap	Non-Cued	97	116.807	0	6.325	30.828	136.305
5	2	3	SideTap	Non-Cued	98	144.382	0	6.295	30.044	-8.626
5	2	4	SideTap	Non-Cued	96	213.668	1	6.454	36.656	256.696
6	1	1	FingTap	Non-Cued	212	29.595	11	2.36	80.497	-2159.67
6	1	2	FingTap	Non-Cued	225	45.963	10	3.164	34.422	-1745.25
6	1	3	FingTap	Non-Cued	273	69.364	9	3.417	32.294	-704.554
6	1	4	FingTap	Non-Cued	254	83.866	14	4.226	63.612	-1952.78
6	1	1	SideTap	Cued	61	118.883	2	3.699	42.359	710.006
6	1	2	SideTap	Cued	62	359.192	4	3.795	57.895	-55.046
6	1	3	SideTap	Cued	70	236.26	3	4.966	52.372	-295.67
6	1	4	SideTap	Cued	67	152.83	0	4.934	81.806	559.453
6	1	1	SideTap	Non-Cued	86	271.422	0	4.942	32.961	66.649
6	1	2	SideTap	Non-Cued	85	245.87	0	5.134	42.057	795.316
6	1	3	SideTap	Non-Cued	89	256.982	0	4.819	53.603	145.762
6	1	4	SideTap	Non-Cued	103	252.153	1	5.086	37.388	189.586
6	1	1	FingTap	Cued	259	13.629	5	1.426	43.915	-639.219
6	1	2	FingTap	Cued	251	22.013	1	1.843	49.327	-192.36
6	1	3	FingTap	Cued	276	36.496	8	2.712	41.275	-1165.48
6	1	4	FingTap	Cued	278	33.117	5	2.729	27.96	-1185.88
6	2	1	FingTap	Non-Cued	274	108.651	11	3.737	33.946	-1397.94
6	2	2	FingTap	Non-Cued	276	69.859	12	3.345	27.504	-814.212
6	2	3	FingTap	Non-Cued	252	80.302	22	3.337	47.043	-1085.13
6	2	4	FingTap	Non-Cued	253	82.487	7	3.676	52.643	-1578.33
6	2	1	SideTap	Cued	69	96.819	5	3.916	65.145	409.176
6	2	2	SideTap	Cued	76	168.897	2	3.988	42.292	231.784
6	2	3	SideTap	Cued	78	194.347	2	4.308	65.465	-25.363
6	2	4	SideTap	Cued	79	169.983	2	4.183	58.927	131.627
6	2	1	SideTap	Non-Cued	86	189.674	1	4.538	37.544	-140.661
6	2	2	SideTap	Non-Cued	96	151.095	1	4.17	29.384	323.233
6	2	3	SideTap	Non-Cued	101	238.015	0	5.133	31	530.725
6	2	4	SideTap	Non-Cued	95	171.414	1	4.796	26.456	524.62
6	2	1	FingTap	Cued	262	48.701	3	2.706	50.398	-955.489
6	2	2	FingTap	Cued	260	52.377	6	2.818	47.38	-1432.53
6	2	3	FingTap	Cued	253	46.706	7	2.599	54.394	-1537.44
6	2	4	FingTap	Cued	250	53.58	8	3.312	65.78	-679.051
7	1	1	SideTap	Cued	74	179.782	3	4.245	59.602	661.509
7	1	2	SideTap	Cued	81	124.351	3	3.653	79.063	-782.389
7	1	3	SideTap	Cued	78	171.169	1	3.977	48.291	651.348
7	1	4	SideTap	Cued	84	137.218	1	4.985	48.257	-522.08
7	1	1	SideTap	Non-Cued	98	179.49	0	4.747	36.494	-710.319
7	1	2	SideTap	Non-Cued	100	176.562	0	4.653	28.88	-500.225
7	1	3	SideTap	Non-Cued	103	121.601	0	4.683	28.167	138.192
7	1	4	SideTap	Non-Cued	104	180.631	1	4.638	27.633	-165.683
7	1	1	FingTap	Cued	108	65.032	5	4.526	123.637	-308.315
7	1	2	FingTap	Cued	117	33.569	4	3.434	92.562	-6.181
7	1	3	FingTap	Cued	113	34.365	2	3.446	125.101	-19.573
7	1	4	FingTap	Cued	118	43.059	10	4.321	111.242	-690.868
7	1	1	FingTap	Non-Cued	211	24.115	7	2.136	159.225	-1541.85
7	1	2	FingTap	Non-Cued	207	24.716	18	2.189	123.048	-1400.42
7	1	3	FingTap	Non-Cued	188	22.908	13	2.219	128.481	-594.161
7	1	4	FingTap	Non-Cued	222	32.292	27	2.294	94.443	-1561.34
7	2	1	SideTap	Cued	78	149.653	3	3.584	49.075	-649.277
7	2	2	SideTap	Cued	79	87.889	2	3.124	58.263	-953.048
7	2	3	SideTap	Cued	84	114.733	0	4.282	33.154	535.707
7	2	4	SideTap	Cued	78	130.594	3	4.176	53.012	495.429
7	2	1	SideTap	Non-Cued	102	167.077	0	4.387	33.021	540.213
7	2	2	SideTap	Non-Cued	101	204.669	0	4.419	30.626	-68.418
7	2	3	SideTap	Non-Cued	102	141.853	0	4.859	28.597	93.319
7	2	4	SideTap	Non-Cued	107	116.188	1	4.317	28.012	208.498
7	2	1	FingTap	Cued	116	22.855	4	3.609	94.907	-136.849
7	2	2	FingTap	Cued	118	50.968	0	4.329	90.404	-98.404
7	2	3	FingTap	Cued	121	47.174	9	4.635	101.236	-37.222
7	2	4	FingTap	Cued	125	36.388	7	3.429	87.304	-310.285
7	2	1	FingTap	Non-Cued	165	25.982	26	1.796	193.8	-1260.65
7	2	2	FingTap	Non-Cued	197	39.788	13	2.062	117.353	-1080.71
7	2	3	FingTap	Non-Cued	169	25.205	15	1.82	134.929	-715.747
7	2	4	FingTap	Non-Cued	213	21.991	33	1.594	79.029	-1411.53
8	1	1	SideTap	Non-Cued	79	235.715	0	5.395	50.649	-336.004
8	1	2	SideTap	Non-Cued	81	191.749	0	4.74	40.984	-150.861
8	1	3	SideTap	Non-Cued	84	282.599	0	5.437	71.826	-715.282
8	1	4	SideTap	Non-Cued	87	245.429	4	5.596	45.506	551.965
8	1	1	FingTap	Cued	87	167.085	2	4.903	154.621	313.371
8	1	2	FingTap	Cued	103	86.385	3	4.061	123.947	363.856
8	1	3	FingTap	Cued	109	157.963	7	4.809	141.328	263.447
8	1	4	FingTap	Cued	148	88.597	7	3.811	112.102	-520.363
8	1	1	FingTap	Non-Cued	131	84.848	8	4.259	69.17	50.642
8	1	2	FingTap	Non-Cued	123	73.568	3	3.441	78.066	-173.7
8	1	3	FingTap	Non-Cued	120	73.595	11	2.875	180.216	-285.852
8	1	4	FingTap	Non-Cued	136	67.501	5	2.878	141.936	-52.119
8	1	1	SideTap	Cued	68	177.826	1	5.191	86.387	863.214
8	1	2	SideTap	Cued	74	212.631	3	5.269	115.835	634.798
8	1	3	SideTap	Cued	68	264.131	7	4.258	81.727	411.97
8	1	4	SideTap	Cued	83	280.532	4	5.241	79.516	1495.353
8	2	1	SideTap	Non-Cued	88	288.337	1	4.8	43.196	-607.067
8	2	2	SideTap	Non-Cued	86	230.13	1	4.974	73.049	-200.218
8	2	3	SideTap	Non-Cued	90	288.621	0	5.243	54.868	687.308
8	2	4	SideTap	Non-Cued	97	361.124	0	5.27	46.733	906.729
8	2	1	FingTap	Cued	106	67.225	3	3.574	145.988	48.193
8	2	2	FingTap	Cued	121	91.535	7	3.425	105.282	299.965
8	2	3	FingTap	Cued	154	66.698	2	3.254	83.149	-198.353
8	2	4	FingTap	Cued	150	48.421	5	3.334	109.952	-327.202
8	2	1	FingTap	Non-Cued	149	35.973	2	2.48	109.253	-133.037
8	2	2	FingTap	Non-Cued	151	54.346	2	4.002	71.893	-176.906
8	2	3	FingTap	Non-Cued	169	46.539	1	3.564	63.711	-327.98
8	2	4	FingTap	Non-Cued	155	102.74	3	3.7	59.924	366.704
8	2	1	SideTap	Cued	68	359.545	6	5.53	89.426	51.548
8	2	2	SideTap	Cued	73	249.943	4	5.123	81.753	837.65
8	2	3	SideTap	Cued	76	269.876	6	4.882	59.188	-730.583
8	2	4	SideTap	Cued	79	308.136	3	4.2	56.565	-73.89
9	1	1	FingTap	Cued	156	65.463	1	4.027	104.168	416.218
9	1	2	FingTap	Cued	204	32.399	4	2.255	82.914	-271.613
9	1	3	FingTap	Cued	222	39.846	2	2.231	51.441	-327.454
9	1	4	FingTap	Cued	220	30.52	2	1.945	87.496	-544.227
9	1	1	FingTap	Non-Cued	215	36.604	2	2.203	63.378	-104.922
9	1	2	FingTap	Non-Cued	192	22.448	6	1.611	113.446	-926.58
9	1	3	FingTap	Non-Cued	216	33.908	9	1.89	79.67	-978.459
9	1	4	FingTap	Non-Cued	247	31.322	5	1.891	52.258	-1039.01
9	1	1	SideTap	Cued	66	105.307	0	4.297	71.643	1323.968
9	1	2	SideTap	Cued	67	129.681	4	4.115	62.208	249.154
9	1	3	SideTap	Cued	77	157.704	1	4.601	54.965	1035.257
9	1	4	SideTap	Cued	72	124.477	1	4.618	47.378	348.704
9	1	1	SideTap	Non-Cued	92	201.186	0	4.654	25.81	461.912
9	1	2	SideTap	Non-Cued	94	190.039	0	5.058	28.091	562.564
9	1	3	SideTap	Non-Cued	97	146.628	1	4.875	32.702	-136.13
9	1	4	SideTap	Non-Cued	102	139.555	1	4.436	25.215	291.927
9	2	1	FingTap	Cued	261	34.757	5	2.928	33.953	-721.701
9	2	2	FingTap	Cued	251	26.992	5	2.427	35.758	-867.707
9	2	3	FingTap	Cued	247	47.244	3	3.417	42.785	-506.285
9	2	4	FingTap	Cued	242	41.459	6	2.571	64.337	-688.776
9	2	1	FingTap	Non-Cued	257	44.598	3	2.874	35.593	-686.165
9	2	2	FingTap	Non-Cued	251	54.006	7	2.644	53.933	-931.001
9	2	3	FingTap	Non-Cued	241	52.432	11	2.534	60.37	-1274.34
9	2	4	FingTap	Non-Cued	256	58.504	7	3.71	35.992	-648.612
9	2	1	SideTap	Cued	77	144.904	2	4.41	40.383	-499.688
9	2	2	SideTap	Cued	70	82.752	3	3.923	100.084	150.369
9	2	3	SideTap	Cued	87	86.095	0	4.492	42.591	-29.862
9	2	4	SideTap	Cued	90	198.437	1	4.373	31.483	-640.322
9	2	1	SideTap	Non-Cued	103	203.646	0	4.642	27.476	327.669
9	2	2	SideTap	Non-Cued	99	186.407	1	4.54	24.942	105.557
9	2	3	SideTap	Non-Cued	101	132.186	0	4.855	22.268	-448.911
9	2	4	SideTap	Non-Cued	100	150.608	0	4.306	26.346	-241.857
10	1	1	SideTap	Cued	51	32.309	0	2.111	95.044	-372.98
10	1	2	SideTap	Cued	51	54.761	0	2.884	171.838	-411.483
10	1	3	SideTap	Cued	55	70.379	1	2.859	47.924	-157.013
10	1	4	SideTap	Cued	58	44.308	0	2.581	66.567	-227.117
10	1	1	SideTap	Non-Cued	55	50.378	0	2.426	84.169	-663.849
10	1	2	SideTap	Non-Cued	60	53.3	0	3.043	52.789	-503.992
10	1	3	SideTap	Non-Cued	58	54.858	0	2.466	48.176	164.819
10	1	4	SideTap	Non-Cued	62	85.404	0	3.343	51.041	-325.957
10	1	1	FingTap	Cued	95	7.231	0	2.441	119.759	-321.847
10	1	2	FingTap	Cued	105	4.681	4	2.512	122.108	-116.12
10	1	3	FingTap	Cued	122	5.338	2	1.487	147.243	-199.994
10	1	4	FingTap	Cued	143	21.367	0	2.29	97.042	-176.535
10	2	1	FingTap	Non-Cued	156	17.582	1	2.046	52.732	-444.27
10	2	2	FingTap	Non-Cued	154	30.866	4	3.302	55.851	-256.339
10	2	3	FingTap	Non-Cued	157	9.845	1	1.506	37.682	-144.325
10	2	4	FingTap	Non-Cued	145	17.628	2	1.868	93.408	-95.317
10	2	1	SideTap	Cued	62	75.91	0	3.45	51.055	595.938
10	2	2	SideTap	Cued	62	74.388	0	3.978	63.153	138.741
10	2	3	SideTap	Cued	68	125.406	4	3.989	46.622	-366.955
10	2	4	SideTap	Cued	63	123.376	1	4.472	80.765	-464.154
10	2	1	SideTap	Non-Cued	67	130.965	0	4.365	55.744	-1013.5
10	2	2	SideTap	Non-Cued	74	75.982	1	3.408	40.935	554.895
10	2	3	SideTap	Non-Cued	71	89.814	0	3.481	42.379	205.283
10	2	4	SideTap	Non-Cued	73	84.854	0	4.172	40.093	8.022
10	2	1	FingTap	Cued	140	24.045	1	2.734	48.7	-97.298
10	2	2	FingTap	Cued	108	14.442	3	1.977	147.714	397.05
10	2	3	FingTap	Cued	142	10.854	1	1.314	50.222	-198.875
10	2	4	FingTap	Cued	142	18.408	0	3.093	50.355	65.308
11	1	1	SideTap	Cued	72	87.648	0	4.438	51.196	764.01
11	1	2	SideTap	Cued	81	192.109	3	4.447	52.044	329.88
11	1	3	SideTap	Cued	79	119.894	1	3.891	36.278	-172.906
11	1	4	SideTap	Cued	80	81.049	1	3.877	33.742	145.077
11	1	1	SideTap	Non-Cued	94	171.883	0	5.173	33.508	86.322
11	1	2	SideTap	Non-Cued	91	155.578	0	3.759	32.84	-413.27
11	1	3	SideTap	Non-Cued	93	173.551	0	4.667	30.945	-90.15
11	1	4	SideTap	Non-Cued	98	185.649	0	4.565	32.068	327.293
11	1	1	FingTap	Cued	138	50.41	17	4.204	118.154	660.432
11	1	2	FingTap	Cued	158	27.556	10	5.654	106.642	-173.086
11	1	3	FingTap	Cued	189	15.373	14	4.311	76.043	-1125.21
11	1	4	FingTap	Cued	164	38.612	28	4.62	142.963	-1682.37
11	1	1	FingTap	Non-Cued	183	10.554	23	4.262	80.325	-1446.13
11	1	2	FingTap	Non-Cued	190	19.46	20	4.021	64.897	-1552.15
11	1	3	FingTap	Non-Cued	170	31.2	13	3.612	120.655	-1007.67
11	1	4	FingTap	Non-Cued	174	328.138	15	3.678	107.95	-1158.41
11	2	1	SideTap	Cued	80	143.266	0	4.241	67.683	-532.627
11	2	2	SideTap	Cued	85	144.149	0	4.007	28.537	199.427
11	2	3	SideTap	Cued	89	187.725	0	4.384	46.227	-31.369
11	2	4	SideTap	Cued	91	167.426	0	4.108	36.058	316.67
11	2	1	SideTap	Non-Cued	103	177.528	0	4.85	37.853	632.605
11	2	2	SideTap	Non-Cued	104	284.703	0	5.637	30.062	258.45
11	2	3	SideTap	Non-Cued	100	211.25	0	4.598	30.188	-482.267
11	2	4	SideTap	Non-Cued	109	388.503	0	4.939	27.432	158.051
11	2	1	FingTap	Cued	192	20.428	15	6.511	123.092	-1222.12
11	2	2	FingTap	Cued	149	14.909	10	5.96	176.814	-853.874
11	2	3	FingTap	Cued	160	18.451	13	6.24	151.671	-726.42
11	2	4	FingTap	Cued	147	18.946	8	6.503	184.113	-834.188
11	2	1	FingTap	Non-Cued	206	20.703	14	5.476	112.478	-1082.94
11	2	2	FingTap	Non-Cued	168	11.96	20	4.828	191.09	-728.252
11	2	3	FingTap	Non-Cued	188	20.661	2	6.077	129.454	-774.845
11	2	4	FingTap	Non-Cued	198	15.265	10	5.337	108.276	-655.483
12	1	1	SideTap	Non-Cued	83	158.161	0	3.648	38.651	-75.792
12	1	2	SideTap	Non-Cued	85	147.476	0	4.133	37.78	-690.038
12	1	3	SideTap	Non-Cued	89	209.594	0	4.482	37.072	703.472
12	1	4	SideTap	Non-Cued	94	227.785	0	4.335	38.84	-207.805
12	1	1	FingTap	Cued	89	3.867	0	0.855	47.102	329.158
12	1	2	FingTap	Cued	119	9.448	0	0.984	60.176	147.043
12	1	3	FingTap	Cued	128	6.599	0	0.82	52.952	-46.1
12	1	4	FingTap	Cued	140	9.827	0	1.123	46.24	285.877
12	1	1	FingTap	Non-Cued	158	14.153	5	1.499	83.1	-827.041
12	1	2	FingTap	Non-Cued	172	12.862	4	1.255	69.976	-379.922
12	1	3	FingTap	Non-Cued	165	12.554	12	1.447	217.099	-1137.28
12	1	4	FingTap	Non-Cued	160	11.779	24	1.329	123.562	-792.656
12	1	1	SideTap	Cued	68	79.422	1	3.212	52.418	1367.386
12	1	2	SideTap	Cued	81	180.241	2	4.316	45.966	604.563
12	1	3	SideTap	Cued	80	126.647	1	4.265	40.725	198.607
12	1	4	SideTap	Cued	81	175.277	5	4.142	51.797	181.681
12	2	1	SideTap	Non-Cued	82	149.067	0	4.427	23.398	-83.903
12	2	2	SideTap	Non-Cued	88	137.924	0	4.429	28.446	1196.529
12	2	3	SideTap	Non-Cued	89	205.261	0	4.269	28.81	596.577
12	2	4	SideTap	Non-Cued	95	161.096	0	5.187	30.704	988.161
12	2	1	FingTap	Cued	131	16.969	3	1.817	75.699	-80.093
12	2	2	FingTap	Cued	137	18.651	3	1.395	66.412	-41.164
12	2	3	FingTap	Cued	143	19.14	3	1.819	55.621	-360.291
12	2	4	FingTap	Cued	147	15.809	0	2.069	68.072	-439.502
12	2	1	FingTap	Non-Cued	190	13.472	10	1.389	60.441	-545.216
12	2	2	FingTap	Non-Cued	143	19.206	24	2.053	154.837	-694.368
12	2	3	FingTap	Non-Cued	164	25.197	22	2.055	164.956	-829.904
12	2	4	FingTap	Non-Cued	147	23.597	27	2.612	170.115	-582.149
12	2	1	SideTap	Cued	77	140.853	1	4.292	49.595	964.846
12	2	2	SideTap	Cued	84	151.575	2	4.685	43.145	357.504
12	2	3	SideTap	Cued	83	154.042	2	4.112	51.276	901.352
12	2	4	SideTap	Cued	90	181.67	0	4.714	44.586	1245.023
13	1	1	FingTap	Cued	220	37.482	5	2.749	45.42	-1290.55
13	1	2	FingTap	Cued	223	26.921	6	2.543	48.327	-1174.56
13	1	3	FingTap	Cued	224	27.375	9	2.891	47.24	-1757.43
13	1	4	FingTap	Cued	210	22.829	12	3.092	50.813	-1404.86
13	1	1	FingTap	Non-Cued	199	18.617	12	2.497	72.872	-1294.04
13	1	2	FingTap	Non-Cued	224	21.91	2	2.401	48.378	-1053.78
13	1	3	FingTap	Non-Cued	216	17.259	8	1.855	44.645	-684.087
13	1	4	FingTap	Non-Cued	224	35.125	7	2.457	39.362	-1598.71
13	1	1	SideTap	Cued	62	309.884	3	5.45	180.098	-1022.2
13	1	2	SideTap	Cued	70	246.696	2	6.32	57.195	-170.002
13	1	3	SideTap	Cued	68	196.68	3	5.504	58.087	-402.627
13	1	4	SideTap	Cued	73	164.131	2	5.486	60.757	-288.534
13	1	1	SideTap	Non-Cued	86	323.722	1	6.559	41.584	-108.656
13	1	2	SideTap	Non-Cued	86	222.168	2	5.299	29.761	99.24
13	1	3	SideTap	Non-Cued	80	184.803	0	5.595	21.532	-174.748
13	1	4	SideTap	Non-Cued	80	271.916	0	5.249	39.289	-30.714
13	2	1	FingTap	Cued	223	18.738	0	1.64	58.94	-1256.94
13	2	2	FingTap	Cued	213	20.633	9	1.612	56.371	-559.587
13	2	3	FingTap	Cued	211	29.866	10	2.217	57.86	-867.737
13	2	4	FingTap	Cued	200	42.478	18	2.466	59.639	-1212.15
13	2	1	FingTap	Non-Cued	194	49.432	25	2.206	80.281	-85.456
13	2	1	SideTap	Cued	69	155.391	2	4.298	59.773	934.226
13	2	2	FingTap	Non-Cued	214	23.447	11	2.399	45.269	-696.807
13	2	3	FingTap	Non-Cued	210	16.204	6	2.164	62.382	-538.516
13	2	4	FingTap	Non-Cued	198	23.149	9	2.157	67.84	-660.69
13	2	1	SideTap	Cued	64	149.28	2	4.481	58.577	921.083
13	2	2	SideTap	Cued	65	182.412	0	4.899	35.007	17.746
13	2	3	SideTap	Cued	71	180.597	0	5.167	54.199	388.754
13	2	4	SideTap	Cued	69	217.174	2	4.793	61.419	1568.159
13	2	1	SideTap	Non-Cued	79	183.734	2	4.319	32.722	739.435
13	2	2	SideTap	Non-Cued	81	194.828	0	5.245	26.999	296.561
13	2	3	SideTap	Non-Cued	81	218.562	0	4.703	24.322	167.869
13	2	4	SideTap	Non-Cued	82	218.488	0	5.914	26.557	538.4
14	1	1	FingTap	Non-Cued	185	27.254	15	3.24	134.064	195.947
14	1	2	FingTap	Non-Cued	255	22.088	9	1.877	49.212	-677.6
14	1	4	FingTap	Non-Cued	259	26.245	3	1.756	40.666	-160.176
14	1	1	SideTap	Cued	60	118.173	4	4.207	139.889	1001.859
14	1	2	SideTap	Cued	76	161.062	0	4.771	67.487	201.836
14	1	3	SideTap	Cued	70	137.367	1	4.683	97.992	-527.031
14	1	4	SideTap	Cued	71	161.07	4	4.215	63.813	-823.779
14	1	1	SideTap	Non-Cued	110	253.544	1	5.188	29.501	-1314.35
14	1	2	SideTap	Non-Cued	109	233.659	1	5.802	42.958	-2477.12
14	1	3	SideTap	Non-Cued	113	272.715	3	5.402	29.939	-1057.08
14	1	4	SideTap	Non-Cued	111	195.155	1	5.67	36.473	-1795.28
14	1	1	FingTap	Cued	243	26.754	4	3.149	57.455	195.675
14	1	2	FingTap	Cued	271	34.116	2	2.435	30.645	237.093
14	1	3	FingTap	Cued	223	34.639	7	2.5	61.205	900.921
14	1	4	FingTap	Cued	276	20.147	7	2.966	37.541	-887.594
14	2	1	FingTap	Non-Cued	270	14.231	5	1.545	29.326	-541.81
14	2	2	FingTap	Non-Cued	266	39.341	4	2.794	42.245	-904.269
14	2	3	FingTap	Non-Cued	243	56.647	11	3.185	57.018	-866.938
14	2	4	FingTap	Non-Cued	270	26.04	10	2.623	30.837	-1148.65
14	2	1	SideTap	Cued	74	155.482	1	4.828	80.353	-155.129
14	2	2	SideTap	Cued	80	166.836	1	3.96	52.052	1518.924
14	2	3	SideTap	Cued	83	206.89	0	5.108	40.608	443.152
14	2	4	SideTap	Cued	87	229.051	2	5.281	50.779	-435.434
14	2	1	SideTap	Non-Cued	108	272.124	1	5.099	24.837	-908.186
14	2	2	SideTap	Non-Cued	116	264.557	1	5.872	23.608	-697.509
14	2	3	SideTap	Non-Cued	127	319.948	0	5.814	25.305	-1858.99
14	2	4	SideTap	Non-Cued	114	456.708	1	5.459	31.122	-2803.2
14	2	1	FingTap	Cued	285	36.214	8	2.729	33.614	-915.807
14	2	2	FingTap	Cued	246	36.824	12	2.98	50.275	-242.181
14	2	3	FingTap	Cued	270	66.272	5	4.364	23.701	-278.892
14	2	4	FingTap	Cued	284	49.564	4	2.531	25.15	-815.594
